# Supplementary material for: Valorization of Plant Biomass Through the Synthesis of Lignin-Based Hydrogels for Drug Delivery
Source: Gels. 2026 Jan 27;12(2):104. doi: 10.3390/gels12020104 (PMC12939969; doi:10.3390/gels12020104)
Supplement: Supplementary file 1 [file gels-12-00104-s001.zip]

Archive with 1 entries (1 files):
- gels-4097981-supplementary.pdf
